# Supplementary material for: Colicin Z, a structurally and functionally novel colicin type that selectively kills enteroinvasive Escherichia coli and Shigella strains
Source: Sci Rep. 2019 Jul 31;9:11127. doi: 10.1038/s41598-019-47488-8 (PMC6668396; doi:10.1038/s41598-019-47488-8)
Supplement: Supplementary file 1 — Table S1 [file 41598_2019_47488_MOESM1_ESM.xlsx]

## Sheet: Indicator strains
Supplementary information
Colicin Z, a structurally and functionally novel colicin type that selectively kills enteroinvasive Escherichia coli and Shigella strains
Lenka Micenková1, Juraj Bosák2, Jiri Kucera3, Matěj Hrala2, Tereza Dolejšová4, Ondrej Šedo5, Dirk Linke6, Radovan Fišer4, David Šmajs2*
1Research Centre for Toxic Compounds in the Environment, Faculty of Science, Masaryk University, Kamenice 5, 625 00 Brno, Czech Republic
2Department of Biology, Faculty of Medicine, Masaryk University, Kamenice 5, Building A6, 625 00 Brno, Czech Republic
3Department of Biochemistry, Faculty of Science, Masaryk University, Kamenice 5, Building A5, 625 00 Brno, Czech Republic
4Department of Genetics and Microbiology, Faculty of Science, Charles University, Viničná 5, 128 44 Prague 2, Czech Republic
5Central European Institute of Technology, Masaryk University, Kamenice 5, 625 00 Brno, Czech Republic
6Department of Biosciences, University of Oslo, P.O. Box 1066, Blindern, 0316 Oslo, Norway
*Corresponding author.
E-mail: dsmajs@med.muni.cz
Table S1. The set of different pathogenic and non-pathogenic bacteria (n = 563) used for the identification of colicin Z activity spectrum
Bacterium - indicator strain	Source	Sensitivity to colicin Z	Reference
Escherichia coli K12-Row	-	no	Šmarda and Obdržálek, 2001
Escherichia coli C6 (ϕ)	-	no	Gratia, 1925
Escherichia coli 5K	-	no	Šmarda et al., 2006
Escherichia coli P400	-	no	Hauduroy and Papavassiliou, 1962
Escherichia coli S40	-	no	Šmarda et al., 2006
Shigella sonnei 17		sensitive	Abbott and Shannon, 1958
Escherichia coli O143		sensitive	B. Murray
Escherichia coli O164		sensitive	J. Šmarda
Budvicia 1	-	no	This laboratory
Budvicia 2	-	no	This laboratory
Budvicia 4	-	no	This laboratory
Citrobacter braakii B718	human	no	This laboratory
Citrobacter freudnii B607	human	no	This laboratory
Citrobacter youngae 11	human	no	This laboratory
Escherichia coli B1	human	no	This laboratory
Escherichia coli K37	human	no	This laboratory
Escherichia fergusonii 35	human	no	This laboratory
Escherichia fergusonii 36	human	no	This laboratory
Enterobacter cloacae B604	human	no	This laboratory
ESBL-producing Escherichia coli 79	human	no	Micenková et al. 2014b
ESBL-producing Escherichia coli 65	human	no	Micenková et al. 2014b
ESBL-producing Escherichia coli 129	human	no	Micenková et al. 2014b
ESBL-producing Escherichia coli 168	human	no	Micenková et al. 2014b
Klebsiella pneumoniae B615	human	no	This laboratory
Kluyvera ascorbata B792	human	no	This laboratory
Leclercia adecarboxylata 44	-	no	This laboratory
Leclercia adecarboxylata 10	-	no	This laboratory
Leclercia adecarboxylata 2	-	no	This laboratory
Micrococcus lutes	-	no	This laboratory
Pragia 11	-	no	This laboratory
Pragia 12	-	no	This laboratory
Pragia 13	-	no	This laboratory
Proteus vulgaris B635	human	no	This laboratory
Shigella flexneri	-	sensitive	This laboratory
Shigella boydii B107	human	sensitive	This laboratory
Shigella boydii B138	human	sensitive	This laboratory
Shigella boydii B321	human	sensitive	This laboratory
Shigella boydii B1575	human	sensitive	This laboratory
Shigella boydii B2342	human	sensitive	This laboratory
Shigella boydii B3759	human	sensitive	This laboratory
Shigella dysenteriae B1300	human	sensitive	This laboratory
Shigella dysenteriae B107	human	sensitive	This laboratory
Shigella dysenteriae B1500	human	sensitive	This laboratory
Salmonella typhimurium Brasil	-	no	This laboratory
Salmonella typhimurium TA98	-	no	This laboratory
Staphylococcus aureus	-	no	This laboratory
Shigella sonnei 20/66	human	sensitive	S. Slopek, IITD - P. Fredericq, University of Liege, Belgium, "1A"
Shigella sonnei 21/66	human	sensitive	S. Slopek, "1B"
Shigella sonnei 25/66	human	sensitive	S. Slopek - J.D. Abbott, R. Shannon, Public Health Laboratory, Manchester, England
Shigella sonnei 22/66	human	sensitive	S. Slopek, "3A"
Shigella sonnei 27/66	human	sensitive	S. Slopek, "6"
Shigella sonnei 28/66	human	sensitive	S. Slopek, "7"
Shigella sonnei 29/66	human	sensitive	S. Slopek, "8"
Shigella sonnei 30/66	human	sensitive	S. Slopek, "9"
Shigella sonnei 52/78	human	sensitive	J. Šmarda, Dysentery Reference Laboratory, Colindale, London
Shigella sonnei 31/66	human	sensitive	S. Slopek, "11"
Shigella sonnei 32/66	human	sensitive	S. Slopek, "12"
Shigella sonnei 33/66	human	sensitive	S. Slopek, "13"
Shigella sonnei 25/66	human	sensitive	S. Slopek, IITD - J.D. Abbott, R. Shanon, Public Health Laboratory, Manchester, England, "3". Indicator strain: 2M
Shigella sonnei 53/79	human	sensitive	J. Šmarda, KB LF UJEP - Dysentery Reference Laboratory, Colindale, London, England, Indicator strain: 2
Shigella sonnei 54/79	human	sensitive	J. Šmarda - Colindale, London, Indicator strains: 56
Shigella sonnei 55/79	human	sensitive	J. Šmarda - Colindale, London, Indicator strains: 17
Shigella sonnei 56/79	human	sensitive	J. Šmarda - Colindale, London, Indicator strains: 38
Shigella sonnei 57/79	human	sensitive	J. Šmarda - Colindale, London, Indicator strains: 56/56
Shigella sonnei 58/79	human	sensitive	J. Šmarda - Colindale, London, Indicator strains: 56/98
Shigella sonnei 59/79	human	sensitive	J. Šmarda - Colindale, London, Indicator strains: R1
Shigella sonnei 60/79	human	sensitive	J. Šmarda - Colindale, London, Indicator strains: R6
Shigella sonnei 61/79	human	sensitive	J. Šmarda - Colindale, London, Indicator strains: 2/7
Shigella sonnei 62/79	human	sensitive	J. Šmarda - Colindale, London, Indicator strains: 2/64
Shigella sonnei 63/79	human	sensitive	J. Šmarda - Colindale, London, Indicator strains: 2/15
Shigella sonnei 64/79	human	sensitive	J. Šmarda - Colindale, London, Indicator strains: R5
Enterohemorrhagic Escherichia coli 1369	cattle	no	This laboratory
Enterohemorrhagic Escherichia coli 1370	cattle	no	This laboratory
Enterohemorrhagic Escherichia coli 1371	cattle	no	This laboratory
Enterohemorrhagic Escherichia coli 1372	cattle	no	This laboratory
Enterohemorrhagic Escherichia coli 1373	cattle	no	This laboratory
Enterohemorrhagic Escherichia coli 1374	cattle	no	This laboratory
Enterohemorrhagic Escherichia coli 1375	cattle	no	This laboratory
Enterohemorrhagic Escherichia coli 1376	cattle	no	This laboratory
Enterohemorrhagic Escherichia coli 1377	cattle	no	This laboratory
Enterohemorrhagic Escherichia coli 1378	cattle	no	This laboratory
Enterohemorrhagic Escherichia coli 1379	cattle	no	This laboratory
Enterohemorrhagic Escherichia coli 1380	cattle	no	This laboratory
Enterohemorrhagic Escherichia coli 1381	cattle	no	This laboratory
Enterohemorrhagic Escherichia coli 1382	cattle	no	This laboratory
Enterohemorrhagic Escherichia coli 1383	cattle	no	This laboratory
Enterohemorrhagic Escherichia coli 1384	cattle	no	This laboratory
Enterohemorrhagic Escherichia coli 1385	cattle	no	This laboratory
Enterohemorrhagic Escherichia coli 1386	cattle	no	This laboratory
Enterohemorrhagic Escherichia coli 1387	cattle	no	This laboratory
Enterohemorrhagic Escherichia coli 1388	cattle	no	This laboratory
Enterohemorrhagic Escherichia coli 1389	cattle	no	This laboratory
Enterohemorrhagic Escherichia coli 1390	cattle	no	This laboratory
Enterohemorrhagic Escherichia coli 1391	cattle	no	This laboratory
Enterohemorrhagic Escherichia coli 1392	cattle	no	This laboratory
Enterohemorrhagic Escherichia coli 1393	cattle	no	This laboratory
Enterohemorrhagic Escherichia coli 1394	cattle	no	This laboratory
Enterohemorrhagic Escherichia coli 1395	cattle	no	This laboratory
Enterohemorrhagic Escherichia coli 1396	cattle	no	This laboratory
Enterohemorrhagic Escherichia coli 1397	cattle	no	This laboratory
Enterohemorrhagic Escherichia coli 1398	cattle	no	This laboratory
Enterohemorrhagic Escherichia coli 1399	cattle	no	This laboratory
Enterohemorrhagic Escherichia coli 1400	cattle	no	This laboratory
Enterohemorrhagic Escherichia coli 1401	cattle	no	This laboratory
Enterohemorrhagic Escherichia coli 1402	cattle	no	This laboratory
Enterohemorrhagic Escherichia coli 1403	cattle	no	This laboratory
Enterohemorrhagic Escherichia coli 1404	cattle	no	This laboratory
Enterohemorrhagic Escherichia coli 1405	cattle	no	This laboratory
Enterohemorrhagic Escherichia coli 1406	cattle	no	This laboratory
Enterohemorrhagic Escherichia coli 1407	cattle	no	This laboratory
Enterohemorrhagic Escherichia coli 1408	cattle	no	This laboratory
Enterohemorrhagic Escherichia coli 1409	cattle	no	This laboratory
Enterohemorrhagic Escherichia coli 1410	cattle	no	This laboratory
Enterohemorrhagic Escherichia coli 1411	cattle	no	This laboratory
Enterohemorrhagic Escherichia coli 1412	cattle	no	This laboratory
Enterohemorrhagic Escherichia coli 1413	cattle	no	This laboratory
Enterohemorrhagic Escherichia coli 1414	cattle	no	This laboratory
Enterohemorrhagic Escherichia coli 1415	cattle	no	This laboratory
Enterohemorrhagic Escherichia coli 1416	cattle	no	This laboratory
Enterohemorrhagic Escherichia coli 1417	cattle	no	This laboratory
Enterohemorrhagic Escherichia coli 1418	cattle	no	This laboratory
Enterohemorrhagic Escherichia coli 1419	cattle	no	This laboratory
Enterohemorrhagic Escherichia coli 1420	cattle	no	This laboratory
Enterohemorrhagic Escherichia coli 1421	cattle	no	This laboratory
Enterohemorrhagic Escherichia coli 1422	cattle	no	This laboratory
Enterohemorrhagic Escherichia coli 1423	cattle	no	This laboratory
Enterohemorrhagic Escherichia coli 1424	cattle	no	This laboratory
Enterohemorrhagic Escherichia coli 1425	cattle	no	This laboratory
Enterohemorrhagic Escherichia coli 1426	cattle	no	This laboratory
Enterohemorrhagic Escherichia coli 1427	cattle	no	This laboratory
Enterohemorrhagic Escherichia coli 1428	cattle	no	This laboratory
Enterohemorrhagic Escherichia coli 1429	cattle	no	This laboratory
Enterohemorrhagic Escherichia coli 1430	cattle	no	This laboratory
Enterohemorrhagic Escherichia coli 1431	cattle	no	This laboratory
Enterohemorrhagic Escherichia coli 1432	cattle	no	This laboratory
Enterohemorrhagic Escherichia coli 1433	cattle	no	This laboratory
Enterohemorrhagic Escherichia coli 1434	cattle	no	This laboratory
Enterohemorrhagic Escherichia coli 1435	cattle	no	This laboratory
Enterohemorrhagic Escherichia coli 1436	cattle	no	This laboratory
Enterohemorrhagic Escherichia coli 1437	cattle	no	This laboratory
Enterohemorrhagic Escherichia coli 1438	cattle	no	This laboratory
Enterohemorrhagic Escherichia coli 1439	cattle	no	This laboratory
Enterohemorrhagic Escherichia coli 1440	cattle	no	This laboratory
Enterohemorrhagic Escherichia coli 1441	cattle	no	This laboratory
Enterohemorrhagic Escherichia coli 1442	cattle	no	This laboratory
Enterohemorrhagic Escherichia coli 1443	cattle	no	This laboratory
Enterohemorrhagic Escherichia coli 1444	cattle	no	This laboratory
Enterohemorrhagic Escherichia coli 1445	cattle	no	This laboratory
Enterohemorrhagic Escherichia coli 1446	cattle	no	This laboratory
Enterohemorrhagic Escherichia coli 1447	cattle	no	This laboratory
Enterohemorrhagic Escherichia coli 1448	cattle	no	This laboratory
Enterohemorrhagic Escherichia coli 1449	cattle	no	This laboratory
Enterohemorrhagic Escherichia coli 1450	cattle	no	This laboratory
Enterohemorrhagic Escherichia coli 1451	cattle	no	This laboratory
Enterohemorrhagic Escherichia coli 1452	cattle	no	This laboratory
Enterohemorrhagic Escherichia coli 1453	cattle	no	This laboratory
Enterohemorrhagic Escherichia coli 1454	cattle	no	This laboratory
Enterohemorrhagic Escherichia coli 1455	cattle	no	This laboratory
Enterohemorrhagic Escherichia coli 1456	cattle	no	This laboratory
Enterohemorrhagic Escherichia coli 1457	cattle	no	This laboratory
Enterohemorrhagic Escherichia coli 1458	cattle	no	This laboratory
Enterohemorrhagic Escherichia coli 1459	cattle	no	This laboratory
Enterohemorrhagic Escherichia coli 1460	cattle	no	This laboratory
Enterohemorrhagic Escherichia coli 1461	cattle	no	This laboratory
Enterohemorrhagic Escherichia coli 1462	cattle	no	This laboratory
Enterohemorrhagic Escherichia coli 1463	cattle	no	This laboratory
Enterohemorrhagic Escherichia coli 1464	cattle	no	This laboratory
Enterohemorrhagic Escherichia coli 1465	cattle	no	This laboratory
Enterohemorrhagic Escherichia coli 1466	cattle	no	This laboratory
Enterohemorrhagic Escherichia coli 1467	cattle	no	This laboratory
Enterohemorrhagic Escherichia coli 1468	cattle	no	This laboratory
Enterohemorrhagic Escherichia coli 1469	cattle	no	This laboratory
Enterohemorrhagic Escherichia coli 1470	cattle	no	This laboratory
Enterohemorrhagic Escherichia coli 1471	cattle	no	This laboratory
Enterohemorrhagic Escherichia coli 1472	cattle	no	This laboratory
Enterohemorrhagic Escherichia coli 1473	cattle	no	This laboratory
Enterohemorrhagic Escherichia coli 1474	cattle	no	This laboratory
Enterohemorrhagic Escherichia coli 1475	cattle	no	This laboratory
Enterohemorrhagic Escherichia coli 1476	cattle	no	This laboratory
Enterohemorrhagic Escherichia coli 1477	cattle	no	This laboratory
Enterohemorrhagic Escherichia coli 1478	cattle	no	This laboratory
Enterohemorrhagic Escherichia coli 1479	cattle	no	This laboratory
Enterohemorrhagic Escherichia coli 1480	cattle	no	This laboratory
Enterohemorrhagic Escherichia coli 1481	cattle	no	This laboratory
Enterohemorrhagic Escherichia coli 1482	cattle	no	This laboratory
Enterohemorrhagic Escherichia coli 1483	cattle	no	This laboratory
Enterohemorrhagic Escherichia coli 1484	cattle	no	This laboratory
Enterohemorrhagic Escherichia coli 1485	cattle	no	This laboratory
Enterohemorrhagic Escherichia coli 1486	cattle	no	This laboratory
Enterohemorrhagic Escherichia coli 1487	cattle	no	This laboratory
Enterohemorrhagic Escherichia coli 1488	cattle	no	This laboratory
Enterohemorrhagic Escherichia coli 1489	cattle	no	This laboratory
Enterohemorrhagic Escherichia coli 1490	cattle	no	This laboratory
Enterohemorrhagic Escherichia coli 1491	cattle	no	This laboratory
Enterohemorrhagic Escherichia coli 1492	cattle	no	This laboratory
Enterohemorrhagic Escherichia coli 1493	cattle	no	This laboratory
Enterohemorrhagic Escherichia coli 1494	cattle	no	This laboratory
Enterohemorrhagic Escherichia coli 1495	cattle	no	This laboratory
Enterohemorrhagic Escherichia coli 1496	cattle	no	This laboratory
Enterohemorrhagic Escherichia coli 1497	cattle	no	This laboratory
Enterohemorrhagic Escherichia coli 1498	cattle	no	This laboratory
Enterohemorrhagic Escherichia coli 1499	cattle	no	This laboratory
Enterohemorrhagic Escherichia coli 1500	cattle	no	This laboratory
Enterohemorrhagic Escherichia coli 1501	cattle	no	This laboratory
Enterohemorrhagic Escherichia coli 1502	cattle	no	This laboratory
Enterohemorrhagic Escherichia coli 1503	cattle	no	This laboratory
Enterohemorrhagic Escherichia coli 1504	cattle	no	This laboratory
Enterohemorrhagic Escherichia coli 1505	cattle	no	This laboratory
Enterohemorrhagic Escherichia coli 1506	cattle	no	This laboratory
Enterohemorrhagic Escherichia coli 1507	cattle	no	This laboratory
Enterohemorrhagic Escherichia coli 1508	cattle	no	This laboratory
Enterohemorrhagic Escherichia coli 1509	cattle	no	This laboratory
Enterohemorrhagic Escherichia coli 1510	cattle	no	This laboratory
Enterohemorrhagic Escherichia coli 1511	cattle	no	This laboratory
Enterohemorrhagic Escherichia coli 1512	cattle	no	This laboratory
Enterohemorrhagic Escherichia coli 1513	cattle	no	This laboratory
Enterohemorrhagic Escherichia coli 1514	cattle	no	This laboratory
Enterohemorrhagic Escherichia coli 1515	cattle	no	This laboratory
Enterohemorrhagic Escherichia coli 1516	cattle	no	This laboratory
Enterohemorrhagic Escherichia coli 1517	cattle	no	This laboratory
Enterohemorrhagic Escherichia coli 1518	cattle	no	This laboratory
Enterohemorrhagic Escherichia coli 1519	cattle	no	This laboratory
Enterohemorrhagic Escherichia coli 1520	cattle	no	This laboratory
Shiga-toxigenic Escherichia coli 1617	pig	no	This laboratory
Shiga-toxigenic Escherichia coli 1618	pig	no	This laboratory
Shiga-toxigenic Escherichia coli 1619	pig	no	This laboratory
Shiga-toxigenic Escherichia coli 1620	pig	no	This laboratory
Shiga-toxigenic Escherichia coli 1621	pig	no	This laboratory
Shiga-toxigenic Escherichia coli 1622	pig	no	This laboratory
Shiga-toxigenic Escherichia coli 1623	pig	no	This laboratory
Shiga-toxigenic Escherichia coli 1624	pig	no	This laboratory
Shiga-toxigenic Escherichia coli 1625	pig	no	This laboratory
Shiga-toxigenic Escherichia coli 1626	pig	no	This laboratory
Shiga-toxigenic Escherichia coli 1627	pig	no	This laboratory
Shiga-toxigenic Escherichia coli 1628	pig	no	This laboratory
Shiga-toxigenic Escherichia coli 1629	pig	no	This laboratory
Shiga-toxigenic Escherichia coli 1630	pig	no	This laboratory
Shiga-toxigenic Escherichia coli 1631	pig	no	This laboratory
Shiga-toxigenic Escherichia coli 1632	pig	no	This laboratory
Shiga-toxigenic Escherichia coli 1633	pig	no	This laboratory
Shiga-toxigenic Escherichia coli 1634	pig	no	This laboratory
Shiga-toxigenic Escherichia coli 1635	pig	no	This laboratory
Shiga-toxigenic Escherichia coli 1636	pig	no	This laboratory
Shiga-toxigenic Escherichia coli 1637	pig	no	This laboratory
Shiga-toxigenic Escherichia coli 1638	pig	no	This laboratory
Shiga-toxigenic Escherichia coli 1639	pig	no	This laboratory
Shiga-toxigenic Escherichia coli 1640	pig	no	This laboratory
Shiga-toxigenic Escherichia coli 1641	pig	no	This laboratory
Shiga-toxigenic Escherichia coli 1642	pig	no	This laboratory
Shiga-toxigenic Escherichia coli 1643	pig	no	This laboratory
Shiga-toxigenic Escherichia coli 1644	pig	no	This laboratory
Shiga-toxigenic Escherichia coli 1645	pig	no	This laboratory
Shiga-toxigenic Escherichia coli 1646	pig	no	This laboratory
Shiga-toxigenic Escherichia coli 1647	pig	no	This laboratory
Shiga-toxigenic Escherichia coli 1648	pig	no	This laboratory
Shiga-toxigenic Escherichia coli 1649	pig	no	This laboratory
Shiga-toxigenic Escherichia coli 1650	pig	no	This laboratory
Shiga-toxigenic Escherichia coli 1651	pig	no	This laboratory
Shiga-toxigenic Escherichia coli 1652	pig	no	This laboratory
Shiga-toxigenic Escherichia coli 1653	pig	no	This laboratory
Shiga-toxigenic Escherichia coli 1654	pig	no	This laboratory
Shiga-toxigenic Escherichia coli 1655	pig	no	This laboratory
Shiga-toxigenic Escherichia coli 1656	pig	no	This laboratory
Shiga-toxigenic Escherichia coli 1657	pig	no	This laboratory
Shiga-toxigenic Escherichia coli 1658	pig	no	This laboratory
Shiga-toxigenic Escherichia coli 1659	pig	no	This laboratory
Shiga-toxigenic Escherichia coli 1660	pig	no	This laboratory
Shiga-toxigenic Escherichia coli 1661	pig	no	This laboratory
Shiga-toxigenic Escherichia coli 1662	pig	no	This laboratory
Shiga-toxigenic Escherichia coli 1663	pig	no	This laboratory
Shiga-toxigenic Escherichia coli 1664	pig	no	This laboratory
Shiga-toxigenic Escherichia coli 1665	pig	no	This laboratory
Shiga-toxigenic Escherichia coli 1666	pig	no	This laboratory
Shiga-toxigenic Escherichia coli 1667	pig	no	This laboratory
Shiga-toxigenic Escherichia coli 1668	pig	no	This laboratory
Shiga-toxigenic Escherichia coli 1669	pig	no	This laboratory
Shiga-toxigenic Escherichia coli 1670	pig	no	This laboratory
Shiga-toxigenic Escherichia coli 1671	pig	no	This laboratory
Shiga-toxigenic Escherichia coli 1672	pig	no	This laboratory
Shiga-toxigenic Escherichia coli 1673	pig	no	This laboratory
Shiga-toxigenic Escherichia coli 1674	pig	no	This laboratory
Shiga-toxigenic Escherichia coli 1675	pig	no	This laboratory
Shiga-toxigenic Escherichia coli 1676	pig	no	This laboratory
Shiga-toxigenic Escherichia coli 1677	pig	no	This laboratory
Shiga-toxigenic Escherichia coli 1678	pig	no	This laboratory
Shiga-toxigenic Escherichia coli 1679	pig	no	This laboratory
Shiga-toxigenic Escherichia coli 1680	pig	no	This laboratory
Shiga-toxigenic Escherichia coli 1681	pig	no	This laboratory
Shiga-toxigenic Escherichia coli 1682	pig	no	This laboratory
Shiga-toxigenic Escherichia coli 1683	pig	no	This laboratory
Shiga-toxigenic Escherichia coli 1684	pig	no	This laboratory
Shiga-toxigenic Escherichia coli 1685	pig	no	This laboratory
Shiga-toxigenic Escherichia coli 1686	pig	no	This laboratory
Shiga-toxigenic Escherichia coli 1687	pig	no	This laboratory
Shiga-toxigenic Escherichia coli 1688	pig	no	This laboratory
Shiga-toxigenic Escherichia coli 1689	pig	no	This laboratory
Shiga-toxigenic Escherichia coli 1690	pig	no	This laboratory
Shiga-toxigenic Escherichia coli 1691	pig	no	This laboratory
Shiga-toxigenic Escherichia coli 1692	pig	no	This laboratory
Shiga-toxigenic Escherichia coli 1693	pig	no	This laboratory
Shiga-toxigenic Escherichia coli 1694	pig	no	This laboratory
Shiga-toxigenic Escherichia coli 1695	pig	no	This laboratory
Shiga-toxigenic Escherichia coli 1696	pig	no	This laboratory
Shiga-toxigenic Escherichia coli 1697	pig	no	This laboratory
Shiga-toxigenic Escherichia coli 1698	pig	no	This laboratory
Shiga-toxigenic Escherichia coli 1699	pig	no	This laboratory
Shiga-toxigenic Escherichia coli 1700	pig	no	This laboratory
Shiga-toxigenic Escherichia coli 1701	pig	no	This laboratory
Shiga-toxigenic Escherichia coli 1702	pig	no	This laboratory
Shiga-toxigenic Escherichia coli 1703	pig	no	This laboratory
Shiga-toxigenic Escherichia coli 1704	pig	no	This laboratory
Shiga-toxigenic Escherichia coli 1705	pig	no	This laboratory
Shiga-toxigenic Escherichia coli 1706	pig	no	This laboratory
Shiga-toxigenic Escherichia coli 1707	pig	no	This laboratory
Shiga-toxigenic Escherichia coli 1708	pig	no	This laboratory
Shiga-toxigenic Escherichia coli 1709	pig	no	This laboratory
Shiga-toxigenic Escherichia coli 1710	pig	no	This laboratory
Shiga-toxigenic Escherichia coli 1711	pig	no	This laboratory
Shiga-toxigenic Escherichia coli 1712	pig	no	This laboratory
Shiga-toxigenic Escherichia coli 1713	pig	no	This laboratory
Shiga-toxigenic Escherichia coli 1714	pig	no	This laboratory
Shiga-toxigenic Escherichia coli 1715	pig	no	This laboratory
Shiga-toxigenic Escherichia coli 1716	pig	no	This laboratory
Shiga-toxigenic Escherichia coli 1717	pig	no	This laboratory
Enterotoxigenic Escherichia coli 1521	pig	no	This laboratory
Enterotoxigenic Escherichia coli 1522	pig	no	This laboratory
Enterotoxigenic Escherichia coli 1523	pig	no	This laboratory
Enterotoxigenic Escherichia coli 1524	pig	no	This laboratory
Enterotoxigenic Escherichia coli 1525	pig	no	This laboratory
Enterotoxigenic Escherichia coli 1526	pig	no	This laboratory
Enterotoxigenic Escherichia coli 1527	pig	no	This laboratory
Enterotoxigenic Escherichia coli 1528	pig	no	This laboratory
Enterotoxigenic Escherichia coli 1529	pig	no	This laboratory
Enterotoxigenic Escherichia coli 1530	pig	no	This laboratory
Enterotoxigenic Escherichia coli 1531	pig	no	This laboratory
Enterotoxigenic Escherichia coli 1532	pig	no	This laboratory
Enterotoxigenic Escherichia coli 1533	pig	no	This laboratory
Enterotoxigenic Escherichia coli 1534	pig	no	This laboratory
Enterotoxigenic Escherichia coli 1535	pig	no	This laboratory
Enterotoxigenic Escherichia coli 1536	pig	no	This laboratory
Enterotoxigenic Escherichia coli 1537	pig	no	This laboratory
Enterotoxigenic Escherichia coli 1538	pig	no	This laboratory
Enterotoxigenic Escherichia coli 1539	pig	no	This laboratory
Enterotoxigenic Escherichia coli 1540	pig	no	This laboratory
Enterotoxigenic Escherichia coli 1541	pig	no	This laboratory
Enterotoxigenic Escherichia coli 1542	pig	no	This laboratory
Enterotoxigenic Escherichia coli 1543	pig	no	This laboratory
Enterotoxigenic Escherichia coli 1544	pig	no	This laboratory
Enterotoxigenic Escherichia coli 1545	pig	no	This laboratory
Enterotoxigenic Escherichia coli 1546	pig	no	This laboratory
Enterotoxigenic Escherichia coli 1547	pig	no	This laboratory
Enterotoxigenic Escherichia coli 1548	pig	no	This laboratory
Enterotoxigenic Escherichia coli 1549	pig	no	This laboratory
Enterotoxigenic Escherichia coli 1550	pig	no	This laboratory
Enterotoxigenic Escherichia coli 1551	pig	no	This laboratory
Enterotoxigenic Escherichia coli 1552	pig	no	This laboratory
Enterotoxigenic Escherichia coli 1553	pig	no	This laboratory
Enterotoxigenic Escherichia coli 1554	pig	no	This laboratory
Enterotoxigenic Escherichia coli 1555	pig	no	This laboratory
Enterotoxigenic Escherichia coli 1556	pig	no	This laboratory
Enterotoxigenic Escherichia coli 1557	pig	no	This laboratory
Enterotoxigenic Escherichia coli 1558	pig	no	This laboratory
Enterotoxigenic Escherichia coli 1559	pig	no	This laboratory
Enterotoxigenic Escherichia coli 1560	pig	no	This laboratory
Enterotoxigenic Escherichia coli 1561	pig	no	This laboratory
Enterotoxigenic Escherichia coli 1562	pig	no	This laboratory
Enterotoxigenic Escherichia coli 1563	pig	no	This laboratory
Enterotoxigenic Escherichia coli 1564	pig	no	This laboratory
Enterotoxigenic Escherichia coli 1565	pig	no	This laboratory
Enterotoxigenic Escherichia coli 1566	pig	no	This laboratory
Enterotoxigenic Escherichia coli 1567	pig	no	This laboratory
Enterotoxigenic Escherichia coli 1568	pig	no	This laboratory
Enterotoxigenic Escherichia coli 1569	pig	no	This laboratory
Enterotoxigenic Escherichia coli 1570	pig	no	This laboratory
Enterotoxigenic Escherichia coli 1571	pig	no	This laboratory
Enterotoxigenic Escherichia coli 1572	pig	no	This laboratory
Enterotoxigenic Escherichia coli 1573	pig	no	This laboratory
Enterotoxigenic Escherichia coli 1574	pig	no	This laboratory
Enterotoxigenic Escherichia coli 1575	pig	no	This laboratory
Enterotoxigenic Escherichia coli 1576	pig	no	This laboratory
Enterotoxigenic Escherichia coli 1577	pig	no	This laboratory
Enterotoxigenic Escherichia coli 1578	pig	no	This laboratory
Enterotoxigenic Escherichia coli 1579	pig	no	This laboratory
Enterotoxigenic Escherichia coli 1580	pig	no	This laboratory
Enterotoxigenic Escherichia coli 1581	pig	no	This laboratory
Enterotoxigenic Escherichia coli 1582	pig	no	This laboratory
Enterotoxigenic Escherichia coli 1583	pig	no	This laboratory
Enterotoxigenic Escherichia coli 1584	pig	no	This laboratory
Enterotoxigenic Escherichia coli 1585	pig	no	This laboratory
Enterotoxigenic Escherichia coli 1586	pig	no	This laboratory
Enterotoxigenic Escherichia coli 1587	pig	no	This laboratory
Enterotoxigenic Escherichia coli 1588	pig	no	This laboratory
Enterotoxigenic Escherichia coli 1589	pig	no	This laboratory
Enterotoxigenic Escherichia coli 1590	pig	no	This laboratory
Enterotoxigenic Escherichia coli 1591	pig	no	This laboratory
Enterotoxigenic Escherichia coli 1592	pig	no	This laboratory
Enterotoxigenic Escherichia coli 1593	pig	no	This laboratory
Enterotoxigenic Escherichia coli 1594	pig	no	This laboratory
Enterotoxigenic Escherichia coli 1595	pig	no	This laboratory
Enterotoxigenic Escherichia coli 1596	pig	no	This laboratory
Enterotoxigenic Escherichia coli 1597	pig	no	This laboratory
Enterotoxigenic Escherichia coli 1598	pig	no	This laboratory
Enterotoxigenic Escherichia coli 1599	pig	no	This laboratory
Enterotoxigenic Escherichia coli 1600	pig	no	This laboratory
Enterotoxigenic Escherichia coli 1601	pig	no	This laboratory
Enterotoxigenic Escherichia coli 1602	pig	no	This laboratory
Enterotoxigenic Escherichia coli 1603	pig	no	This laboratory
Enterotoxigenic Escherichia coli 1604	pig	no	This laboratory
Enterotoxigenic Escherichia coli 1605	pig	no	This laboratory
Enterotoxigenic Escherichia coli 1606	pig	no	This laboratory
Enterotoxigenic Escherichia coli 1607	pig	no	This laboratory
Enterotoxigenic Escherichia coli 1608	pig	no	This laboratory
Enterotoxigenic Escherichia coli 1609	pig	no	This laboratory
Enterotoxigenic Escherichia coli 1610	pig	no	This laboratory
Enterotoxigenic Escherichia coli 1611	pig	no	This laboratory
Enterotoxigenic Escherichia coli 1612	pig	no	This laboratory
Enterotoxigenic Escherichia coli 1613	pig	no	This laboratory
Enterotoxigenic Escherichia coli 1614	pig	no	This laboratory
Enterotoxigenic Escherichia coli 1615	pig	no	This laboratory
Enterotoxigenic Escherichia coli 1616	pig	no	This laboratory
Enterotoxigenic Escherichia coli 1728	pig	no	This laboratory
Enterotoxigenic Escherichia coli 1729	pig	no	This laboratory
Enterotoxigenic Escherichia coli 1730	pig	no	This laboratory
Enterotoxigenic Escherichia coli 1731	pig	no	This laboratory
Enterotoxigenic Escherichia coli 1732	pig	no	This laboratory
Enterotoxigenic Escherichia coli 1733	pig	no	This laboratory
Enterotoxigenic Escherichia coli 1734	pig	no	This laboratory
Enterotoxigenic Escherichia coli 1735	pig	no	This laboratory
Enterotoxigenic Escherichia coli 1736	pig	no	This laboratory
Enterotoxigenic Escherichia coli 1737	pig	no	This laboratory
Enterotoxigenic Escherichia coli 1738	pig	no	This laboratory
Enterotoxigenic Escherichia coli 1739	pig	no	This laboratory
Enterotoxigenic Escherichia coli 1740	pig	no	This laboratory
Enterotoxigenic Escherichia coli 1741	pig	no	This laboratory
Enterotoxigenic Escherichia coli 1742	pig	no	This laboratory
Enterotoxigenic Escherichia coli 1743	pig	no	This laboratory
Enterotoxigenic Escherichia coli 1744	pig	no	This laboratory
Enterotoxigenic Escherichia coli 1745	pig	no	This laboratory
Enterotoxigenic Escherichia coli 1746	pig	no	This laboratory
Enterotoxigenic Escherichia coli 1747	pig	no	This laboratory
Enterotoxigenic Escherichia coli 1748	pig	no	This laboratory
Enterotoxigenic Escherichia coli 1749	pig	no	This laboratory
Enterotoxigenic Escherichia coli 1750	pig	no	This laboratory
Enterotoxigenic Escherichia coli 1751	pig	no	This laboratory
Enterotoxigenic Escherichia coli 1752	pig	no	This laboratory
Enterotoxigenic Escherichia coli 1753	pig	no	This laboratory
Enterotoxigenic Escherichia coli 1754	pig	no	This laboratory
Enterotoxigenic Escherichia coli 1755	pig	no	This laboratory
Enterotoxigenic Escherichia coli 1756	pig	no	This laboratory
Enterotoxigenic Escherichia coli 1757	pig	no	This laboratory
Enterotoxigenic Escherichia coli 1758	pig	no	This laboratory
Enterotoxigenic Escherichia coli 1759	pig	no	This laboratory
Enterotoxigenic Escherichia coli 1760	pig	no	This laboratory
Enterotoxigenic Escherichia coli 1761	pig	no	This laboratory
Enterotoxigenic Escherichia coli 1762	pig	no	This laboratory
Enterotoxigenic Escherichia coli 1763	pig	no	This laboratory
Enterotoxigenic Escherichia coli 1764	pig	no	This laboratory
Enterotoxigenic Escherichia coli 1765	pig	no	This laboratory
Enterotoxigenic Escherichia coli 1766	pig	no	This laboratory
Enterotoxigenic Escherichia coli 1767	pig	no	This laboratory
Enterotoxigenic Escherichia coli 1768	pig	no	This laboratory
Enterotoxigenic Escherichia coli 1769	pig	no	This laboratory
Enterotoxigenic Escherichia coli 1770	pig	no	This laboratory
Enterotoxigenic Escherichia coli 1771	pig	no	This laboratory
Enterotoxigenic Escherichia coli 1772	pig	no	This laboratory
Enterotoxigenic Escherichia coli 1773	pig	no	This laboratory
Enterotoxigenic Escherichia coli 1774	pig	no	This laboratory
Enterotoxigenic Escherichia coli 1775	pig	no	This laboratory
Enterotoxigenic Escherichia coli 1776	pig	no	This laboratory
Enterotoxigenic Escherichia coli 1777	pig	no	This laboratory
Enterotoxigenic Escherichia coli 1778	pig	no	This laboratory
Enterotoxigenic Escherichia coli 1779	pig	no	This laboratory
Enterotoxigenic Escherichia coli 1780	pig	no	This laboratory
Enterotoxigenic Escherichia coli 1781	pig	no	This laboratory
Enterotoxigenic Escherichia coli 1782	pig	no	This laboratory
Enterotoxigenic Escherichia coli 1783	pig	no	This laboratory
Enterotoxigenic Escherichia coli 1784	pig	no	This laboratory
Enterotoxigenic Escherichia coli 1785	pig	no	This laboratory
Enterotoxigenic Escherichia coli 1786	pig	no	This laboratory
Enterotoxigenic Escherichia coli 1787	pig	no	This laboratory
Enterotoxigenic Escherichia coli 1788	pig	no	This laboratory
Enterotoxigenic Escherichia coli 1789	pig	no	This laboratory
Enterotoxigenic Escherichia coli 1790	pig	no	This laboratory
Enterotoxigenic Escherichia coli 1791	pig	no	This laboratory
Enterotoxigenic Escherichia coli 1792	pig	no	This laboratory
Enterotoxigenic Escherichia coli 1793	pig	no	This laboratory
Enterotoxigenic Escherichia coli 1794	pig	no	This laboratory
Enterotoxigenic Escherichia coli 1795	pig	no	This laboratory
Enterotoxigenic Escherichia coli 1796	pig	no	This laboratory
Enterotoxigenic Escherichia coli 1797	pig	no	This laboratory
Enterotoxigenic Escherichia coli 1798	pig	no	This laboratory
Enterotoxigenic Escherichia coli 1799	pig	no	This laboratory
Enterotoxigenic Escherichia coli 1800	pig	no	This laboratory
Enterotoxigenic Escherichia coli 1801	pig	no	This laboratory
Enterotoxigenic Escherichia coli 1802	pig	no	This laboratory
Enterotoxigenic Escherichia coli 1803	pig	no	This laboratory
Enterotoxigenic Escherichia coli 1804	pig	no	This laboratory
Enterotoxigenic Escherichia coli 1805	pig	no	This laboratory
Enterotoxigenic Escherichia coli 1806	pig	no	This laboratory
Enterotoxigenic Escherichia coli 1807	pig	no	This laboratory
Enterotoxigenic Escherichia coli 1808	pig	no	This laboratory
Enterotoxigenic Escherichia coli 1809	pig	no	This laboratory
Enterotoxigenic Escherichia coli 1810	pig	no	This laboratory
Enterotoxigenic Escherichia coli 1811	pig	no	This laboratory
Enterotoxigenic Escherichia coli 1812	pig	no	This laboratory
Enterotoxigenic Escherichia coli 1813	pig	no	This laboratory
Enterotoxigenic Escherichia coli 1814	pig	no	This laboratory
Enterotoxigenic Escherichia coli 1815	pig	no	This laboratory
Enterotoxigenic Escherichia coli 1816	pig	no	This laboratory
Enterotoxigenic Escherichia coli 1817	pig	no	This laboratory
Enterotoxigenic Escherichia coli 1818	pig	no	This laboratory
Enterotoxigenic Escherichia coli 1819	pig	no	This laboratory
Enterotoxigenic Escherichia coli 1820	pig	no	This laboratory
Enterotoxigenic Escherichia coli 1821	pig	no	This laboratory
Enterotoxigenic Escherichia coli 1822	pig	no	This laboratory
Enterotoxigenic Escherichia coli 1823	pig	no	This laboratory
Enterotoxigenic Escherichia coli 1824	pig	no	This laboratory
Enterotoxigenic Escherichia coli 1825	pig	no	This laboratory
Enterotoxigenic Escherichia coli 1826	pig	no	This laboratory
Enterotoxigenic Escherichia coli 1827	pig	no	This laboratory
Enterotoxigenic Escherichia coli 1828	pig	no	This laboratory
Enterotoxigenic Escherichia coli 1829	pig	no	This laboratory
Enterotoxigenic Escherichia coli 1830	pig	no	This laboratory
Enterotoxigenic Escherichia coli 1831	pig	no	This laboratory
Escherichia coli B1	human	no	This laboratory
Escherichia coli B2	human	no	This laboratory
Escherichia coli B6	human	no	This laboratory
Escherichia coli B8	human	no	This laboratory
Escherichia coli B9	human	no	This laboratory
Escherichia coli B10	human	no	This laboratory
Escherichia coli B14	human	no	This laboratory
Escherichia coli B15	human	no	This laboratory
Escherichia coli B17	human	no	This laboratory
Escherichia coli B21	human	no	This laboratory
Escherichia coli B50	human	no	This laboratory
Escherichia coli B53	human	no	This laboratory
Escherichia coli B57	human	no	This laboratory
Escherichia coli B61	human	no	This laboratory
Escherichia coli B63	human	no	This laboratory
Escherichia coli B64	human	no	This laboratory
Escherichia coli B66	human	no	This laboratory
Escherichia coli B71	human	no	This laboratory
Escherichia coli B73	human	no	This laboratory
Escherichia coli B74	human	no	This laboratory
Escherichia coli B685	human	no	This laboratory
Escherichia coli B688	human	no	This laboratory
Escherichia coli B692	human	no	This laboratory
Escherichia coli B705	human	no	This laboratory
Escherichia coli B710	human	no	This laboratory
Escherichia coli B714	human	no	This laboratory
Escherichia coli B716	human	no	This laboratory
Escherichia coli B721	human	no	This laboratory
Escherichia coli B1191	human	no	This laboratory
Escherichia coli B1194	human	no	This laboratory
Escherichia coli B1805	human	no	This laboratory
Escherichia coli B1830	human	no	This laboratory
Escherichia coli B1835	human	no	This laboratory
Escherichia coli B1842	human	no	This laboratory
Escherichia coli B1846	human	no	This laboratory
Escherichia coli B1862	human	no	This laboratory
Escherichia coli B1864	human	no	This laboratory
Escherichia coli B1899	human	no	This laboratory
Escherichia coli B1900	human	no	This laboratory
