# Supplementary material for: Colicin Z, a structurally and functionally novel colicin type that selectively kills enteroinvasive Escherichia coli and Shigella strains
Source: Sci Rep. 2019 Jul 31;9:11127. doi: 10.1038/s41598-019-47488-8 (PMC6668396; doi:10.1038/s41598-019-47488-8)
Supplement: Supplementary file 2 — Table S2 [file 41598_2019_47488_MOESM2_ESM.xlsx]

## Sheet: List1
Supplementary information
Colicin Z, a structurally and functionally novel colicin type that selectively kills enteroinvasive Escherichia coli and Shigella strains
Lenka Micenková1, Juraj Bosák2, Jiri Kucera3, Matěj Hrala2, Tereza Dolejšová4, Ondrej Šedo5, Dirk Linke6, Radovan Fišer4, David Šmajs2*
1Research Centre for Toxic Compounds in the Environment, Faculty of Science, Masaryk University, Kamenice 5, 625 00 Brno, Czech Republic
2Department of Biology, Faculty of Medicine, Masaryk University, Kamenice 5, Building A6, 625 00 Brno, Czech Republic
3Department of Biochemistry, Faculty of Science, Masaryk University, Kamenice 5, Building A5, 625 00 Brno, Czech Republic
4Department of Genetics and Microbiology, Faculty of Science, Charles University, Viničná 5, 128 44 Prague 2, Czech Republic
5Central European Institute of Technology, Masaryk University, Kamenice 5, 625 00 Brno, Czech Republic
6Department of Biosciences, University of Oslo, P.O. Box 1066, Blindern, 0316 Oslo, Norway
*Corresponding author.
E-mail: dsmajs@med.muni.cz
Table S2. The set of human and veterinary E. coli strains (n = 475) used for screening of prevalence of colicin Z activity gene (cza)
Bacterium - indicator strain	Description	Source	Reference
Escherichia coli B4528	commensal intestinal	human	University Hospital in Brno, Czech Republic
Escherichia coli B4529	commensal intestinal	human	University Hospital in Brno, Czech Republic
Escherichia coli B4530	commensal intestinal	human	University Hospital in Brno, Czech Republic
Escherichia coli B4531	commensal intestinal	human	University Hospital in Brno, Czech Republic
Escherichia coli B4532	commensal intestinal	human	University Hospital in Brno, Czech Republic
Escherichia coli B4533	commensal intestinal	human	University Hospital in Brno, Czech Republic
Escherichia coli B4534	commensal intestinal	human	University Hospital in Brno, Czech Republic
Escherichia coli B4535	commensal intestinal	human	University Hospital in Brno, Czech Republic
Escherichia coli B4536	commensal intestinal	human	University Hospital in Brno, Czech Republic
Escherichia coli B4537	commensal intestinal	human	University Hospital in Brno, Czech Republic
Escherichia coli B4538	commensal intestinal	human	University Hospital in Brno, Czech Republic
Escherichia coli B4539	commensal intestinal	human	University Hospital in Brno, Czech Republic
Escherichia coli B4540	commensal intestinal	human	University Hospital in Brno, Czech Republic
Escherichia coli B4541	commensal intestinal	human	University Hospital in Brno, Czech Republic
Escherichia coli B4542	commensal intestinal	human	University Hospital in Brno, Czech Republic
Escherichia coli B4543	commensal intestinal	human	University Hospital in Brno, Czech Republic
Escherichia coli B4544	commensal intestinal	human	University Hospital in Brno, Czech Republic
Escherichia coli B4545	commensal intestinal	human	University Hospital in Brno, Czech Republic
Escherichia coli B4546	commensal intestinal	human	University Hospital in Brno, Czech Republic
Escherichia coli B4547	commensal intestinal	human	University Hospital in Brno, Czech Republic
Escherichia coli B4548	commensal intestinal	human	University Hospital in Brno, Czech Republic
Escherichia coli B4549	commensal intestinal	human	University Hospital in Brno, Czech Republic
Escherichia coli B4550	commensal intestinal	human	University Hospital in Brno, Czech Republic
Escherichia coli B4551	commensal intestinal	human	University Hospital in Brno, Czech Republic
Escherichia coli B4552	commensal intestinal	human	University Hospital in Brno, Czech Republic
Escherichia coli B4553	commensal intestinal	human	University Hospital in Brno, Czech Republic
Escherichia coli B4554	commensal intestinal	human	University Hospital in Brno, Czech Republic
Escherichia coli B4555	commensal intestinal	human	University Hospital in Brno, Czech Republic
Escherichia coli B4556	commensal intestinal	human	University Hospital in Brno, Czech Republic
Escherichia coli B4557	commensal intestinal	human	University Hospital in Brno, Czech Republic
Escherichia coli B4558	commensal intestinal	human	University Hospital in Brno, Czech Republic
Escherichia coli B4559	commensal intestinal	human	University Hospital in Brno, Czech Republic
Escherichia coli B4560	commensal intestinal	human	University Hospital in Brno, Czech Republic
Escherichia coli B4561	commensal intestinal	human	University Hospital in Brno, Czech Republic
Escherichia coli B4562	commensal intestinal	human	University Hospital in Brno, Czech Republic
Escherichia coli B4563	commensal intestinal	human	University Hospital in Brno, Czech Republic
Escherichia coli B4564	commensal intestinal	human	University Hospital in Brno, Czech Republic
Escherichia coli B4565	commensal intestinal	human	University Hospital in Brno, Czech Republic
Escherichia coli B4566	commensal intestinal	human	University Hospital in Brno, Czech Republic
Escherichia coli B4567	commensal intestinal	human	University Hospital in Brno, Czech Republic
Escherichia coli B4568	commensal intestinal	human	University Hospital in Brno, Czech Republic
Escherichia coli B4569	commensal intestinal	human	University Hospital in Brno, Czech Republic
Escherichia coli B4570	commensal intestinal	human	University Hospital in Brno, Czech Republic
Escherichia coli B4571	commensal intestinal	human	University Hospital in Brno, Czech Republic
Escherichia coli B4572	commensal intestinal	human	University Hospital in Brno, Czech Republic
Escherichia coli B4573	commensal intestinal	human	University Hospital in Brno, Czech Republic
Escherichia coli B4574	commensal intestinal	human	University Hospital in Brno, Czech Republic
Escherichia coli B4575	commensal intestinal	human	University Hospital in Brno, Czech Republic
Escherichia coli B4576	commensal intestinal	human	University Hospital in Brno, Czech Republic
Escherichia coli B4577	commensal intestinal	human	University Hospital in Brno, Czech Republic
Escherichia coli B4578	commensal intestinal	human	University Hospital in Brno, Czech Republic
Escherichia coli B4579	commensal intestinal	human	University Hospital in Brno, Czech Republic
Escherichia coli B4580	commensal intestinal	human	University Hospital in Brno, Czech Republic
Escherichia coli B4581	commensal intestinal	human	University Hospital in Brno, Czech Republic
Escherichia coli B4582	commensal intestinal	human	University Hospital in Brno, Czech Republic
Escherichia coli B4583	commensal intestinal	human	University Hospital in Brno, Czech Republic
Escherichia coli B4584	commensal intestinal	human	University Hospital in Brno, Czech Republic
Escherichia coli B4585	commensal intestinal	human	University Hospital in Brno, Czech Republic
Escherichia coli B4586	commensal intestinal	human	University Hospital in Brno, Czech Republic
Escherichia coli B4587	commensal intestinal	human	University Hospital in Brno, Czech Republic
Escherichia coli B4588	commensal intestinal	human	University Hospital in Brno, Czech Republic
Escherichia coli B4589	commensal intestinal	human	University Hospital in Brno, Czech Republic
Escherichia coli B4590	commensal intestinal	human	University Hospital in Brno, Czech Republic
Escherichia coli B4591	commensal intestinal	human	University Hospital in Brno, Czech Republic
Escherichia coli B4592	commensal intestinal	human	University Hospital in Brno, Czech Republic
Escherichia coli B4593	commensal intestinal	human	University Hospital in Brno, Czech Republic
Escherichia coli B4594	commensal intestinal	human	University Hospital in Brno, Czech Republic
Escherichia coli B4595	commensal intestinal	human	University Hospital in Brno, Czech Republic
Escherichia coli B4596	commensal intestinal	human	University Hospital in Brno, Czech Republic
Escherichia coli B4597	commensal intestinal	human	University Hospital in Brno, Czech Republic
Escherichia coli B4598	commensal intestinal	human	University Hospital in Brno, Czech Republic
Escherichia coli B4599	commensal intestinal	human	University Hospital in Brno, Czech Republic
Escherichia coli B4600	commensal intestinal	human	University Hospital in Brno, Czech Republic
Escherichia coli B4601	commensal intestinal	human	University Hospital in Brno, Czech Republic
Escherichia coli B4602	commensal intestinal	human	University Hospital in Brno, Czech Republic
Escherichia coli B4603	commensal intestinal	human	University Hospital in Brno, Czech Republic
Escherichia coli B4604	commensal intestinal	human	University Hospital in Brno, Czech Republic
Escherichia coli B4605	commensal intestinal	human	University Hospital in Brno, Czech Republic
Escherichia coli B4606	commensal intestinal	human	University Hospital in Brno, Czech Republic
Escherichia coli B4607	commensal intestinal	human	University Hospital in Brno, Czech Republic
Escherichia coli B4608	commensal intestinal	human	University Hospital in Brno, Czech Republic
Escherichia coli B4609	commensal intestinal	human	University Hospital in Brno, Czech Republic
Escherichia coli B4610	commensal intestinal	human	University Hospital in Brno, Czech Republic
Escherichia coli B4611	commensal intestinal	human	University Hospital in Brno, Czech Republic
Escherichia coli B4612	commensal intestinal	human	University Hospital in Brno, Czech Republic
Escherichia coli B4613	commensal intestinal	human	University Hospital in Brno, Czech Republic
Escherichia coli B4614	commensal intestinal	human	University Hospital in Brno, Czech Republic
Escherichia coli B4615	commensal intestinal	human	University Hospital in Brno, Czech Republic
Escherichia coli B4616	commensal intestinal	human	University Hospital in Brno, Czech Republic
Escherichia coli B4617	commensal intestinal	human	University Hospital in Brno, Czech Republic
Escherichia coli B4618	commensal intestinal	human	University Hospital in Brno, Czech Republic
Escherichia coli B4619	commensal intestinal	human	University Hospital in Brno, Czech Republic
Escherichia coli B4620	commensal intestinal	human	University Hospital in Brno, Czech Republic
Escherichia coli B4621	commensal intestinal	human	University Hospital in Brno, Czech Republic
Escherichia coli B4622	commensal intestinal	human	University Hospital in Brno, Czech Republic
Escherichia coli B2730	uropathogenic	human	University Hospital in Brno, Czech Republic
Escherichia coli B2731	uropathogenic	human	University Hospital in Brno, Czech Republic
Escherichia coli B2732	uropathogenic	human	University Hospital in Brno, Czech Republic
Escherichia coli B2733	uropathogenic	human	University Hospital in Brno, Czech Republic
Escherichia coli B2734	uropathogenic	human	University Hospital in Brno, Czech Republic
Escherichia coli B2735	uropathogenic	human	University Hospital in Brno, Czech Republic
Escherichia coli B2736	uropathogenic	human	University Hospital in Brno, Czech Republic
Escherichia coli B2737	uropathogenic	human	University Hospital in Brno, Czech Republic
Escherichia coli B2738	uropathogenic	human	University Hospital in Brno, Czech Republic
Escherichia coli B2739	uropathogenic	human	University Hospital in Brno, Czech Republic
Escherichia coli B2740	uropathogenic	human	University Hospital in Brno, Czech Republic
Escherichia coli B2741	uropathogenic	human	University Hospital in Brno, Czech Republic
Escherichia coli B2742	uropathogenic	human	University Hospital in Brno, Czech Republic
Escherichia coli B2743	uropathogenic	human	University Hospital in Brno, Czech Republic
Escherichia coli B2744	uropathogenic	human	University Hospital in Brno, Czech Republic
Escherichia coli B2745	uropathogenic	human	University Hospital in Brno, Czech Republic
Escherichia coli B2746	uropathogenic	human	University Hospital in Brno, Czech Republic
Escherichia coli B2747	uropathogenic	human	University Hospital in Brno, Czech Republic
Escherichia coli B2748	uropathogenic	human	University Hospital in Brno, Czech Republic
Escherichia coli B2749	uropathogenic	human	University Hospital in Brno, Czech Republic
Escherichia coli B2750	uropathogenic	human	University Hospital in Brno, Czech Republic
Escherichia coli B2751	uropathogenic	human	University Hospital in Brno, Czech Republic
Escherichia coli B2752	uropathogenic	human	University Hospital in Brno, Czech Republic
Escherichia coli B2753	uropathogenic	human	University Hospital in Brno, Czech Republic
Escherichia coli B2754	uropathogenic	human	University Hospital in Brno, Czech Republic
Escherichia coli B2755	uropathogenic	human	University Hospital in Brno, Czech Republic
Escherichia coli B2756	uropathogenic	human	University Hospital in Brno, Czech Republic
Escherichia coli B2757	uropathogenic	human	University Hospital in Brno, Czech Republic
Escherichia coli B2758	uropathogenic	human	University Hospital in Brno, Czech Republic
Escherichia coli B2759	uropathogenic	human	University Hospital in Brno, Czech Republic
Escherichia coli B2760	uropathogenic	human	University Hospital in Brno, Czech Republic
Escherichia coli B2761	uropathogenic	human	University Hospital in Brno, Czech Republic
Escherichia coli B2762	uropathogenic	human	University Hospital in Brno, Czech Republic
Escherichia coli B2763	uropathogenic	human	University Hospital in Brno, Czech Republic
Escherichia coli B2764	uropathogenic	human	University Hospital in Brno, Czech Republic
Escherichia coli B2765	uropathogenic	human	University Hospital in Brno, Czech Republic
Escherichia coli B2766	uropathogenic	human	University Hospital in Brno, Czech Republic
Escherichia coli B2767	uropathogenic	human	University Hospital in Brno, Czech Republic
Escherichia coli B2768	uropathogenic	human	University Hospital in Brno, Czech Republic
Escherichia coli B2769	uropathogenic	human	University Hospital in Brno, Czech Republic
Escherichia coli B2770	uropathogenic	human	University Hospital in Brno, Czech Republic
Escherichia coli B2771	uropathogenic	human	University Hospital in Brno, Czech Republic
Escherichia coli B2772	uropathogenic	human	University Hospital in Brno, Czech Republic
Escherichia coli B2773	uropathogenic	human	University Hospital in Brno, Czech Republic
Escherichia coli B2774	uropathogenic	human	University Hospital in Brno, Czech Republic
Escherichia coli B2775	uropathogenic	human	University Hospital in Brno, Czech Republic
Escherichia coli B2776	uropathogenic	human	University Hospital in Brno, Czech Republic
Escherichia coli B2777	uropathogenic	human	University Hospital in Brno, Czech Republic
Escherichia coli B2778	uropathogenic	human	University Hospital in Brno, Czech Republic
Escherichia coli B2779	uropathogenic	human	University Hospital in Brno, Czech Republic
Escherichia coli B2780	uropathogenic	human	University Hospital in Brno, Czech Republic
Escherichia coli B2781	uropathogenic	human	University Hospital in Brno, Czech Republic
Escherichia coli B2782	uropathogenic	human	University Hospital in Brno, Czech Republic
Escherichia coli B2783	uropathogenic	human	University Hospital in Brno, Czech Republic
Escherichia coli B2784	uropathogenic	human	University Hospital in Brno, Czech Republic
Escherichia coli B2785	uropathogenic	human	University Hospital in Brno, Czech Republic
Escherichia coli B2786	uropathogenic	human	University Hospital in Brno, Czech Republic
Escherichia coli B2787	uropathogenic	human	University Hospital in Brno, Czech Republic
Escherichia coli B2788	uropathogenic	human	University Hospital in Brno, Czech Republic
Escherichia coli B2789	uropathogenic	human	University Hospital in Brno, Czech Republic
Escherichia coli B2790	uropathogenic	human	University Hospital in Brno, Czech Republic
Escherichia coli B2791	uropathogenic	human	University Hospital in Brno, Czech Republic
Escherichia coli B2792	uropathogenic	human	University Hospital in Brno, Czech Republic
Escherichia coli B2793	uropathogenic	human	University Hospital in Brno, Czech Republic
Escherichia coli B2794	uropathogenic	human	University Hospital in Brno, Czech Republic
Escherichia coli B2795	uropathogenic	human	University Hospital in Brno, Czech Republic
Escherichia coli B2796	uropathogenic	human	University Hospital in Brno, Czech Republic
Escherichia coli B2797	uropathogenic	human	University Hospital in Brno, Czech Republic
Escherichia coli B2798	uropathogenic	human	University Hospital in Brno, Czech Republic
Escherichia coli B2799	uropathogenic	human	University Hospital in Brno, Czech Republic
Escherichia coli B2800	uropathogenic	human	University Hospital in Brno, Czech Republic
Escherichia coli B3001	uropathogenic	human	University Hospital in Brno, Czech Republic
Escherichia coli B3002	uropathogenic	human	University Hospital in Brno, Czech Republic
Escherichia coli B3003	uropathogenic	human	University Hospital in Brno, Czech Republic
Escherichia coli B3004	uropathogenic	human	University Hospital in Brno, Czech Republic
Escherichia coli B3005	uropathogenic	human	University Hospital in Brno, Czech Republic
Escherichia coli B3006	uropathogenic	human	University Hospital in Brno, Czech Republic
Escherichia coli B3007	uropathogenic	human	University Hospital in Brno, Czech Republic
Escherichia coli B3008	uropathogenic	human	University Hospital in Brno, Czech Republic
Escherichia coli B3009	uropathogenic	human	University Hospital in Brno, Czech Republic
Escherichia coli B3010	uropathogenic	human	University Hospital in Brno, Czech Republic
Escherichia coli B3011	uropathogenic	human	University Hospital in Brno, Czech Republic
Escherichia coli B3012	uropathogenic	human	University Hospital in Brno, Czech Republic
Escherichia coli B3013	uropathogenic	human	University Hospital in Brno, Czech Republic
Escherichia coli B3014	uropathogenic	human	University Hospital in Brno, Czech Republic
Escherichia coli B3015	uropathogenic	human	University Hospital in Brno, Czech Republic
Escherichia coli B3016	uropathogenic	human	University Hospital in Brno, Czech Republic
Escherichia coli B3017	uropathogenic	human	University Hospital in Brno, Czech Republic
Escherichia coli B3018	uropathogenic	human	University Hospital in Brno, Czech Republic
Escherichia coli B3019	uropathogenic	human	University Hospital in Brno, Czech Republic
Escherichia coli B3020	uropathogenic	human	University Hospital in Brno, Czech Republic
Escherichia coli B3021	uropathogenic	human	University Hospital in Brno, Czech Republic
Escherichia coli B3022	uropathogenic	human	University Hospital in Brno, Czech Republic
Escherichia coli B3023	uropathogenic	human	University Hospital in Brno, Czech Republic
Escherichia coli B3024	uropathogenic	human	University Hospital in Brno, Czech Republic
Escherichia coli B4316	other extraintestinal pathogenic	human	University Hospital in Brno, Czech Republic
Escherichia coli B4317	other extraintestinal pathogenic	human	University Hospital in Brno, Czech Republic
Escherichia coli B4318	other extraintestinal pathogenic	human	University Hospital in Brno, Czech Republic
Escherichia coli B4319	other extraintestinal pathogenic	human	University Hospital in Brno, Czech Republic
Escherichia coli B4320	other extraintestinal pathogenic	human	University Hospital in Brno, Czech Republic
Escherichia coli B4321	other extraintestinal pathogenic	human	University Hospital in Brno, Czech Republic
Escherichia coli B4322	other extraintestinal pathogenic	human	University Hospital in Brno, Czech Republic
Escherichia coli B4323	other extraintestinal pathogenic	human	University Hospital in Brno, Czech Republic
Escherichia coli B4324	other extraintestinal pathogenic	human	University Hospital in Brno, Czech Republic
Escherichia coli B4325	other extraintestinal pathogenic	human	University Hospital in Brno, Czech Republic
Escherichia coli B4326	other extraintestinal pathogenic	human	University Hospital in Brno, Czech Republic
Escherichia coli B4327	other extraintestinal pathogenic	human	University Hospital in Brno, Czech Republic
Escherichia coli B4328	other extraintestinal pathogenic	human	University Hospital in Brno, Czech Republic
Escherichia coli B4329	other extraintestinal pathogenic	human	University Hospital in Brno, Czech Republic
Escherichia coli B4330	other extraintestinal pathogenic	human	University Hospital in Brno, Czech Republic
Escherichia coli B4331	other extraintestinal pathogenic	human	University Hospital in Brno, Czech Republic
Escherichia coli B4332	other extraintestinal pathogenic	human	University Hospital in Brno, Czech Republic
Escherichia coli B4333	other extraintestinal pathogenic	human	University Hospital in Brno, Czech Republic
Escherichia coli B4334	other extraintestinal pathogenic	human	University Hospital in Brno, Czech Republic
Escherichia coli B4335	other extraintestinal pathogenic	human	University Hospital in Brno, Czech Republic
Escherichia coli B4336	other extraintestinal pathogenic	human	University Hospital in Brno, Czech Republic
Escherichia coli B4337	other extraintestinal pathogenic	human	University Hospital in Brno, Czech Republic
Escherichia coli B4338	other extraintestinal pathogenic	human	University Hospital in Brno, Czech Republic
Escherichia coli B4339	other extraintestinal pathogenic	human	University Hospital in Brno, Czech Republic
Escherichia coli B4340	other extraintestinal pathogenic	human	University Hospital in Brno, Czech Republic
Escherichia coli B4341	other extraintestinal pathogenic	human	University Hospital in Brno, Czech Republic
Escherichia coli B4342	other extraintestinal pathogenic	human	University Hospital in Brno, Czech Republic
Escherichia coli B4343	other extraintestinal pathogenic	human	University Hospital in Brno, Czech Republic
Escherichia coli B4344	other extraintestinal pathogenic	human	University Hospital in Brno, Czech Republic
Escherichia coli B4345	other extraintestinal pathogenic	human	University Hospital in Brno, Czech Republic
Escherichia coli B4346	other extraintestinal pathogenic	human	University Hospital in Brno, Czech Republic
Escherichia coli B4347	other extraintestinal pathogenic	human	University Hospital in Brno, Czech Republic
Escherichia coli B4348	other extraintestinal pathogenic	human	University Hospital in Brno, Czech Republic
Escherichia coli B4349	other extraintestinal pathogenic	human	University Hospital in Brno, Czech Republic
Escherichia coli B4350	other extraintestinal pathogenic	human	University Hospital in Brno, Czech Republic
Escherichia coli B4351	other extraintestinal pathogenic	human	University Hospital in Brno, Czech Republic
Escherichia coli B4352	other extraintestinal pathogenic	human	University Hospital in Brno, Czech Republic
Escherichia coli B4353	other extraintestinal pathogenic	human	University Hospital in Brno, Czech Republic
Escherichia coli B4354	other extraintestinal pathogenic	human	University Hospital in Brno, Czech Republic
Escherichia coli B4355	other extraintestinal pathogenic	human	University Hospital in Brno, Czech Republic
Escherichia coli B4356	other extraintestinal pathogenic	human	University Hospital in Brno, Czech Republic
Escherichia coli B4357	other extraintestinal pathogenic	human	University Hospital in Brno, Czech Republic
Escherichia coli B4358	other extraintestinal pathogenic	human	University Hospital in Brno, Czech Republic
Escherichia coli B4359	other extraintestinal pathogenic	human	University Hospital in Brno, Czech Republic
Escherichia coli B4360	other extraintestinal pathogenic	human	University Hospital in Brno, Czech Republic
Escherichia coli B4361	other extraintestinal pathogenic	human	University Hospital in Brno, Czech Republic
Escherichia coli B4362	other extraintestinal pathogenic	human	University Hospital in Brno, Czech Republic
Escherichia coli B4363	other extraintestinal pathogenic	human	University Hospital in Brno, Czech Republic
Escherichia coli B4364	other extraintestinal pathogenic	human	University Hospital in Brno, Czech Republic
Escherichia coli B4365	other extraintestinal pathogenic	human	University Hospital in Brno, Czech Republic
Escherichia coli B4366	other extraintestinal pathogenic	human	University Hospital in Brno, Czech Republic
Escherichia coli B4367	other extraintestinal pathogenic	human	University Hospital in Brno, Czech Republic
Escherichia coli B4368	other extraintestinal pathogenic	human	University Hospital in Brno, Czech Republic
Escherichia coli B4369	other extraintestinal pathogenic	human	University Hospital in Brno, Czech Republic
Escherichia coli B4370	other extraintestinal pathogenic	human	University Hospital in Brno, Czech Republic
Escherichia coli B4371	other extraintestinal pathogenic	human	University Hospital in Brno, Czech Republic
Escherichia coli B4372	other extraintestinal pathogenic	human	University Hospital in Brno, Czech Republic
Escherichia coli B4373	other extraintestinal pathogenic	human	University Hospital in Brno, Czech Republic
Escherichia coli B4374	other extraintestinal pathogenic	human	University Hospital in Brno, Czech Republic
Escherichia coli B4375	other extraintestinal pathogenic	human	University Hospital in Brno, Czech Republic
Escherichia coli B4376	other extraintestinal pathogenic	human	University Hospital in Brno, Czech Republic
Escherichia coli B4377	other extraintestinal pathogenic	human	University Hospital in Brno, Czech Republic
Escherichia coli B4378	other extraintestinal pathogenic	human	University Hospital in Brno, Czech Republic
Escherichia coli B4379	other extraintestinal pathogenic	human	University Hospital in Brno, Czech Republic
Escherichia coli B4380	other extraintestinal pathogenic	human	University Hospital in Brno, Czech Republic
Escherichia coli B4381	other extraintestinal pathogenic	human	University Hospital in Brno, Czech Republic
Escherichia coli B4382	other extraintestinal pathogenic	human	University Hospital in Brno, Czech Republic
Escherichia coli B4383	other extraintestinal pathogenic	human	University Hospital in Brno, Czech Republic
Escherichia coli B4384	other extraintestinal pathogenic	human	University Hospital in Brno, Czech Republic
Escherichia coli B4385	other extraintestinal pathogenic	human	University Hospital in Brno, Czech Republic
Escherichia coli B4386	other extraintestinal pathogenic	human	University Hospital in Brno, Czech Republic
Escherichia coli B4387	other extraintestinal pathogenic	human	University Hospital in Brno, Czech Republic
Escherichia coli B4388	other extraintestinal pathogenic	human	University Hospital in Brno, Czech Republic
Escherichia coli B4389	other extraintestinal pathogenic	human	University Hospital in Brno, Czech Republic
Escherichia coli B4390	other extraintestinal pathogenic	human	University Hospital in Brno, Czech Republic
Escherichia coli B4391	other extraintestinal pathogenic	human	University Hospital in Brno, Czech Republic
Escherichia coli B4392	other extraintestinal pathogenic	human	University Hospital in Brno, Czech Republic
Escherichia coli B4393	other extraintestinal pathogenic	human	University Hospital in Brno, Czech Republic
Escherichia coli B4394	other extraintestinal pathogenic	human	University Hospital in Brno, Czech Republic
Escherichia coli B4395	other extraintestinal pathogenic	human	University Hospital in Brno, Czech Republic
Escherichia coli B4396	other extraintestinal pathogenic	human	University Hospital in Brno, Czech Republic
Escherichia coli B4397	other extraintestinal pathogenic	human	University Hospital in Brno, Czech Republic
Escherichia coli B4398	other extraintestinal pathogenic	human	University Hospital in Brno, Czech Republic
Escherichia coli B4399	other extraintestinal pathogenic	human	University Hospital in Brno, Czech Republic
Escherichia coli B4400	other extraintestinal pathogenic	human	University Hospital in Brno, Czech Republic
Escherichia coli B4800	other extraintestinal pathogenic	human	University Hospital in Brno, Czech Republic
Escherichia coli B4801	other extraintestinal pathogenic	human	University Hospital in Brno, Czech Republic
Escherichia coli B4802	other extraintestinal pathogenic	human	University Hospital in Brno, Czech Republic
Escherichia coli B4803	other extraintestinal pathogenic	human	University Hospital in Brno, Czech Republic
Escherichia coli B4804	other extraintestinal pathogenic	human	University Hospital in Brno, Czech Republic
Escherichia coli B4805	other extraintestinal pathogenic	human	University Hospital in Brno, Czech Republic
Escherichia coli B4806	other extraintestinal pathogenic	human	University Hospital in Brno, Czech Republic
Escherichia coli B4807	other extraintestinal pathogenic	human	University Hospital in Brno, Czech Republic
Escherichia coli B4808	other extraintestinal pathogenic	human	University Hospital in Brno, Czech Republic
Escherichia coli B4809	other extraintestinal pathogenic	human	University Hospital in Brno, Czech Republic
Escherichia coli B4528	intestinal E. coli isolated from patients with diagnosed infectious and parasitic diseases	human	University Hospital in Brno, Czech Republic
Escherichia coli B4529	intestinal E. coli isolated from patients with diagnosed infectious and parasitic diseases	human	University Hospital in Brno, Czech Republic
Escherichia coli B4530	intestinal E. coli isolated from patients with diagnosed infectious and parasitic diseases	human	University Hospital in Brno, Czech Republic
Escherichia coli B4531	intestinal E. coli isolated from patients with diagnosed infectious and parasitic diseases	human	University Hospital in Brno, Czech Republic
Escherichia coli B4532	intestinal E. coli isolated from patients with diagnosed infectious and parasitic diseases	human	University Hospital in Brno, Czech Republic
Escherichia coli B4533	intestinal E. coli isolated from patients with diagnosed infectious and parasitic diseases	human	University Hospital in Brno, Czech Republic
Escherichia coli B4534	intestinal E. coli isolated from patients with diagnosed infectious and parasitic diseases	human	University Hospital in Brno, Czech Republic
Escherichia coli B4535	intestinal E. coli isolated from patients with diagnosed infectious and parasitic diseases	human	University Hospital in Brno, Czech Republic
Escherichia coli B4536	intestinal E. coli isolated from patients with diagnosed infectious and parasitic diseases	human	University Hospital in Brno, Czech Republic
Escherichia coli B4537	intestinal E. coli isolated from patients with diagnosed infectious and parasitic diseases	human	University Hospital in Brno, Czech Republic
Escherichia coli B4538	intestinal E. coli isolated from patients with diagnosed infectious and parasitic diseases	human	University Hospital in Brno, Czech Republic
Escherichia coli B4539	intestinal E. coli isolated from patients with diagnosed infectious and parasitic diseases	human	University Hospital in Brno, Czech Republic
Escherichia coli B4540	intestinal E. coli isolated from patients with diagnosed infectious and parasitic diseases	human	University Hospital in Brno, Czech Republic
Escherichia coli B4541	intestinal E. coli isolated from patients with diagnosed infectious and parasitic diseases	human	University Hospital in Brno, Czech Republic
Escherichia coli B4542	intestinal E. coli isolated from patients with diagnosed infectious and parasitic diseases	human	University Hospital in Brno, Czech Republic
Escherichia coli B4543	intestinal E. coli isolated from patients with diagnosed infectious and parasitic diseases	human	University Hospital in Brno, Czech Republic
Escherichia coli B4544	intestinal E. coli isolated from patients with diagnosed infectious and parasitic diseases	human	University Hospital in Brno, Czech Republic
Escherichia coli B4545	intestinal E. coli isolated from patients with diagnosed infectious and parasitic diseases	human	University Hospital in Brno, Czech Republic
Escherichia coli B4546	intestinal E. coli isolated from patients with diagnosed infectious and parasitic diseases	human	University Hospital in Brno, Czech Republic
Escherichia coli B4547	intestinal E. coli isolated from patients with diagnosed infectious and parasitic diseases	human	University Hospital in Brno, Czech Republic
Escherichia coli B4548	intestinal E. coli isolated from patients with diagnosed infectious and parasitic diseases	human	University Hospital in Brno, Czech Republic
Escherichia coli B4549	intestinal E. coli isolated from patients with diagnosed infectious and parasitic diseases	human	University Hospital in Brno, Czech Republic
Escherichia coli B4550	intestinal E. coli isolated from patients with diagnosed infectious and parasitic diseases	human	University Hospital in Brno, Czech Republic
Escherichia coli B4551	intestinal E. coli isolated from patients with diagnosed infectious and parasitic diseases	human	University Hospital in Brno, Czech Republic
Escherichia coli B4552	intestinal E. coli isolated from patients with diagnosed infectious and parasitic diseases	human	University Hospital in Brno, Czech Republic
Escherichia coli B4553	intestinal E. coli isolated from patients with diagnosed infectious and parasitic diseases	human	University Hospital in Brno, Czech Republic
Escherichia coli B4554	intestinal E. coli isolated from patients with diagnosed infectious and parasitic diseases	human	University Hospital in Brno, Czech Republic
Escherichia coli B4555	intestinal E. coli isolated from patients with diagnosed infectious and parasitic diseases	human	University Hospital in Brno, Czech Republic
Escherichia coli B4556	intestinal E. coli isolated from patients with diagnosed infectious and parasitic diseases	human	University Hospital in Brno, Czech Republic
Escherichia coli B4557	intestinal E. coli isolated from patients with diagnosed infectious and parasitic diseases	human	University Hospital in Brno, Czech Republic
Escherichia coli B4558	intestinal E. coli isolated from patients with diagnosed infectious and parasitic diseases	human	University Hospital in Brno, Czech Republic
Escherichia coli B4559	intestinal E. coli isolated from patients with diagnosed infectious and parasitic diseases	human	University Hospital in Brno, Czech Republic
Escherichia coli B4560	intestinal E. coli isolated from patients with diagnosed infectious and parasitic diseases	human	University Hospital in Brno, Czech Republic
Escherichia coli B4561	intestinal E. coli isolated from patients with diagnosed infectious and parasitic diseases	human	University Hospital in Brno, Czech Republic
Escherichia coli B4562	intestinal E. coli isolated from patients with diagnosed infectious and parasitic diseases	human	University Hospital in Brno, Czech Republic
Escherichia coli B4563	intestinal E. coli isolated from patients with diagnosed infectious and parasitic diseases	human	University Hospital in Brno, Czech Republic
Escherichia coli B4564	intestinal E. coli isolated from patients with diagnosed infectious and parasitic diseases	human	University Hospital in Brno, Czech Republic
Escherichia coli B4565	intestinal E. coli isolated from patients with diagnosed infectious and parasitic diseases	human	University Hospital in Brno, Czech Republic
Escherichia coli B4566	intestinal E. coli isolated from patients with diagnosed infectious and parasitic diseases	human	University Hospital in Brno, Czech Republic
Escherichia coli B4567	intestinal E. coli isolated from patients with diagnosed infectious and parasitic diseases	human	University Hospital in Brno, Czech Republic
Escherichia coli B4568	intestinal E. coli isolated from patients with diagnosed infectious and parasitic diseases	human	University Hospital in Brno, Czech Republic
Escherichia coli B4569	intestinal E. coli isolated from patients with diagnosed infectious and parasitic diseases	human	University Hospital in Brno, Czech Republic
Escherichia coli B4570	intestinal E. coli isolated from patients with diagnosed infectious and parasitic diseases	human	University Hospital in Brno, Czech Republic
Escherichia coli B4571	intestinal E. coli isolated from patients with diagnosed infectious and parasitic diseases	human	University Hospital in Brno, Czech Republic
Escherichia coli B4572	intestinal E. coli isolated from patients with diagnosed infectious and parasitic diseases	human	University Hospital in Brno, Czech Republic
Escherichia coli B4573	intestinal E. coli isolated from patients with diagnosed infectious and parasitic diseases	human	University Hospital in Brno, Czech Republic
Escherichia coli B4574	intestinal E. coli isolated from patients with diagnosed infectious and parasitic diseases	human	University Hospital in Brno, Czech Republic
Escherichia coli B4575	intestinal E. coli isolated from patients with diagnosed infectious and parasitic diseases	human	University Hospital in Brno, Czech Republic
Escherichia coli B4576	intestinal E. coli isolated from patients with diagnosed infectious and parasitic diseases	human	University Hospital in Brno, Czech Republic
Escherichia coli B4577	intestinal E. coli isolated from patients with diagnosed infectious and parasitic diseases	human	University Hospital in Brno, Czech Republic
Escherichia coli B4578	intestinal E. coli isolated from patients with diagnosed infectious and parasitic diseases	human	University Hospital in Brno, Czech Republic
Escherichia coli B4579	intestinal E. coli isolated from patients with diagnosed infectious and parasitic diseases	human	University Hospital in Brno, Czech Republic
Escherichia coli B4580	intestinal E. coli isolated from patients with diagnosed infectious and parasitic diseases	human	University Hospital in Brno, Czech Republic
Escherichia coli B4581	intestinal E. coli isolated from patients with diagnosed infectious and parasitic diseases	human	University Hospital in Brno, Czech Republic
Escherichia coli B4582	intestinal E. coli isolated from patients with diagnosed infectious and parasitic diseases	human	University Hospital in Brno, Czech Republic
Escherichia coli B4583	intestinal E. coli isolated from patients with diagnosed infectious and parasitic diseases	human	University Hospital in Brno, Czech Republic
Escherichia coli B4584	intestinal E. coli isolated from patients with diagnosed infectious and parasitic diseases	human	University Hospital in Brno, Czech Republic
Escherichia coli B4585	intestinal E. coli isolated from patients with diagnosed infectious and parasitic diseases	human	University Hospital in Brno, Czech Republic
Escherichia coli B4586	intestinal E. coli isolated from patients with diagnosed infectious and parasitic diseases	human	University Hospital in Brno, Czech Republic
Escherichia coli B4587	intestinal E. coli isolated from patients with diagnosed infectious and parasitic diseases	human	University Hospital in Brno, Czech Republic
Escherichia coli B4588	intestinal E. coli isolated from patients with diagnosed infectious and parasitic diseases	human	University Hospital in Brno, Czech Republic
Escherichia coli B4589	intestinal E. coli isolated from patients with diagnosed infectious and parasitic diseases	human	University Hospital in Brno, Czech Republic
Escherichia coli B4590	intestinal E. coli isolated from patients with diagnosed infectious and parasitic diseases	human	University Hospital in Brno, Czech Republic
Escherichia coli B4591	intestinal E. coli isolated from patients with diagnosed infectious and parasitic diseases	human	University Hospital in Brno, Czech Republic
Escherichia coli B4592	intestinal E. coli isolated from patients with diagnosed infectious and parasitic diseases	human	University Hospital in Brno, Czech Republic
Escherichia coli B4593	intestinal E. coli isolated from patients with diagnosed infectious and parasitic diseases	human	University Hospital in Brno, Czech Republic
Escherichia coli B4594	intestinal E. coli isolated from patients with diagnosed infectious and parasitic diseases	human	University Hospital in Brno, Czech Republic
Escherichia coli B4595	intestinal E. coli isolated from patients with diagnosed infectious and parasitic diseases	human	University Hospital in Brno, Czech Republic
Escherichia coli B4596	intestinal E. coli isolated from patients with diagnosed infectious and parasitic diseases	human	University Hospital in Brno, Czech Republic
Escherichia coli B4597	intestinal E. coli isolated from patients with diagnosed infectious and parasitic diseases	human	University Hospital in Brno, Czech Republic
Escherichia coli B4598	intestinal E. coli isolated from patients with diagnosed infectious and parasitic diseases	human	University Hospital in Brno, Czech Republic
Escherichia coli B4599	intestinal E. coli isolated from patients with diagnosed infectious and parasitic diseases	human	University Hospital in Brno, Czech Republic
Escherichia coli B4600	intestinal E. coli isolated from patients with diagnosed infectious and parasitic diseases	human	University Hospital in Brno, Czech Republic
Escherichia coli B4601	intestinal E. coli isolated from patients with diagnosed infectious and parasitic diseases	human	University Hospital in Brno, Czech Republic
Escherichia coli B4602	intestinal E. coli isolated from patients with diagnosed infectious and parasitic diseases	human	University Hospital in Brno, Czech Republic
Escherichia coli B4603	intestinal E. coli isolated from patients with diagnosed infectious and parasitic diseases	human	University Hospital in Brno, Czech Republic
Escherichia coli B4604	intestinal E. coli isolated from patients with diagnosed infectious and parasitic diseases	human	University Hospital in Brno, Czech Republic
Escherichia coli B4605	intestinal E. coli isolated from patients with diagnosed infectious and parasitic diseases	human	University Hospital in Brno, Czech Republic
Escherichia coli B4606	intestinal E. coli isolated from patients with diagnosed infectious and parasitic diseases	human	University Hospital in Brno, Czech Republic
Escherichia coli B4607	intestinal E. coli isolated from patients with diagnosed infectious and parasitic diseases	human	University Hospital in Brno, Czech Republic
Escherichia coli B4608	intestinal E. coli isolated from patients with diagnosed infectious and parasitic diseases	human	University Hospital in Brno, Czech Republic
Escherichia coli B4609	intestinal E. coli isolated from patients with diagnosed infectious and parasitic diseases	human	University Hospital in Brno, Czech Republic
Escherichia coli B4610	intestinal E. coli isolated from patients with diagnosed infectious and parasitic diseases	human	University Hospital in Brno, Czech Republic
Escherichia coli B4611	intestinal E. coli isolated from patients with diagnosed infectious and parasitic diseases	human	University Hospital in Brno, Czech Republic
Escherichia coli B4612	intestinal E. coli isolated from patients with diagnosed infectious and parasitic diseases	human	University Hospital in Brno, Czech Republic
Escherichia coli B4613	intestinal E. coli isolated from patients with diagnosed infectious and parasitic diseases	human	University Hospital in Brno, Czech Republic
Escherichia coli B4614	intestinal E. coli isolated from patients with diagnosed infectious and parasitic diseases	human	University Hospital in Brno, Czech Republic
Escherichia coli B4615	intestinal E. coli isolated from patients with diagnosed infectious and parasitic diseases	human	University Hospital in Brno, Czech Republic
Escherichia coli B4616	intestinal E. coli isolated from patients with diagnosed infectious and parasitic diseases	human	University Hospital in Brno, Czech Republic
Escherichia coli B4617	intestinal E. coli isolated from patients with diagnosed infectious and parasitic diseases	human	University Hospital in Brno, Czech Republic
Escherichia coli B4618	intestinal E. coli isolated from patients with diagnosed infectious and parasitic diseases	human	University Hospital in Brno, Czech Republic
Escherichia coli B4619	intestinal E. coli isolated from patients with diagnosed infectious and parasitic diseases	human	University Hospital in Brno, Czech Republic
Escherichia coli B4620	intestinal E. coli isolated from patients with diagnosed infectious and parasitic diseases	human	University Hospital in Brno, Czech Republic
Escherichia coli B4621	intestinal E. coli isolated from patients with diagnosed infectious and parasitic diseases	human	University Hospital in Brno, Czech Republic
Escherichia coli B4622	intestinal E. coli isolated from patients with diagnosed infectious and parasitic diseases	human	University Hospital in Brno, Czech Republic
Escherichia coli V1	commensal intestinal	animal	University of Veterinary and Pharmaceutical Sciences Brno, Czech Republic
Escherichia coli V2	commensal intestinal	animal	University of Veterinary and Pharmaceutical Sciences Brno, Czech Republic
Escherichia coli V3	commensal intestinal	animal	University of Veterinary and Pharmaceutical Sciences Brno, Czech Republic
Escherichia coli V4	commensal intestinal	animal	University of Veterinary and Pharmaceutical Sciences Brno, Czech Republic
Escherichia coli V5	commensal intestinal	animal	University of Veterinary and Pharmaceutical Sciences Brno, Czech Republic
Escherichia coli V6	commensal intestinal	animal	University of Veterinary and Pharmaceutical Sciences Brno, Czech Republic
Escherichia coli V7	commensal intestinal	animal	University of Veterinary and Pharmaceutical Sciences Brno, Czech Republic
Escherichia coli V8	commensal intestinal	animal	University of Veterinary and Pharmaceutical Sciences Brno, Czech Republic
Escherichia coli V9	commensal intestinal	animal	University of Veterinary and Pharmaceutical Sciences Brno, Czech Republic
Escherichia coli V10	commensal intestinal	animal	University of Veterinary and Pharmaceutical Sciences Brno, Czech Republic
Escherichia coli V11	commensal intestinal	animal	University of Veterinary and Pharmaceutical Sciences Brno, Czech Republic
Escherichia coli V12	commensal intestinal	animal	University of Veterinary and Pharmaceutical Sciences Brno, Czech Republic
Escherichia coli V13	commensal intestinal	animal	University of Veterinary and Pharmaceutical Sciences Brno, Czech Republic
Escherichia coli V14	commensal intestinal	animal	University of Veterinary and Pharmaceutical Sciences Brno, Czech Republic
Escherichia coli V15	commensal intestinal	animal	University of Veterinary and Pharmaceutical Sciences Brno, Czech Republic
Escherichia coli V16	commensal intestinal	animal	University of Veterinary and Pharmaceutical Sciences Brno, Czech Republic
Escherichia coli V17	commensal intestinal	animal	University of Veterinary and Pharmaceutical Sciences Brno, Czech Republic
Escherichia coli V18	commensal intestinal	animal	University of Veterinary and Pharmaceutical Sciences Brno, Czech Republic
Escherichia coli V19	commensal intestinal	animal	University of Veterinary and Pharmaceutical Sciences Brno, Czech Republic
Escherichia coli V20	commensal intestinal	animal	University of Veterinary and Pharmaceutical Sciences Brno, Czech Republic
Escherichia coli V21	commensal intestinal	animal	University of Veterinary and Pharmaceutical Sciences Brno, Czech Republic
Escherichia coli V22	commensal intestinal	animal	University of Veterinary and Pharmaceutical Sciences Brno, Czech Republic
Escherichia coli V23	commensal intestinal	animal	University of Veterinary and Pharmaceutical Sciences Brno, Czech Republic
Escherichia coli V24	commensal intestinal	animal	University of Veterinary and Pharmaceutical Sciences Brno, Czech Republic
Escherichia coli V25	commensal intestinal	animal	University of Veterinary and Pharmaceutical Sciences Brno, Czech Republic
Escherichia coli V26	commensal intestinal	animal	University of Veterinary and Pharmaceutical Sciences Brno, Czech Republic
Escherichia coli V27	commensal intestinal	animal	University of Veterinary and Pharmaceutical Sciences Brno, Czech Republic
Escherichia coli V28	commensal intestinal	animal	University of Veterinary and Pharmaceutical Sciences Brno, Czech Republic
Escherichia coli V29	commensal intestinal	animal	University of Veterinary and Pharmaceutical Sciences Brno, Czech Republic
Escherichia coli V30	commensal intestinal	animal	University of Veterinary and Pharmaceutical Sciences Brno, Czech Republic
Escherichia coli V31	commensal intestinal	animal	University of Veterinary and Pharmaceutical Sciences Brno, Czech Republic
Escherichia coli V32	commensal intestinal	animal	University of Veterinary and Pharmaceutical Sciences Brno, Czech Republic
Escherichia coli V33	commensal intestinal	animal	University of Veterinary and Pharmaceutical Sciences Brno, Czech Republic
Escherichia coli V34	commensal intestinal	animal	University of Veterinary and Pharmaceutical Sciences Brno, Czech Republic
Escherichia coli V35	commensal intestinal	animal	University of Veterinary and Pharmaceutical Sciences Brno, Czech Republic
Escherichia coli V36	commensal intestinal	animal	University of Veterinary and Pharmaceutical Sciences Brno, Czech Republic
Escherichia coli V37	commensal intestinal	animal	University of Veterinary and Pharmaceutical Sciences Brno, Czech Republic
Escherichia coli V38	commensal intestinal	animal	University of Veterinary and Pharmaceutical Sciences Brno, Czech Republic
Escherichia coli V40	commensal intestinal	animal	University of Veterinary and Pharmaceutical Sciences Brno, Czech Republic
Escherichia coli V41	commensal intestinal	animal	University of Veterinary and Pharmaceutical Sciences Brno, Czech Republic
Escherichia coli V44	commensal intestinal	animal	University of Veterinary and Pharmaceutical Sciences Brno, Czech Republic
Escherichia coli V45	commensal intestinal	animal	University of Veterinary and Pharmaceutical Sciences Brno, Czech Republic
Escherichia coli V46	commensal intestinal	animal	University of Veterinary and Pharmaceutical Sciences Brno, Czech Republic
Escherichia coli V48	commensal intestinal	animal	University of Veterinary and Pharmaceutical Sciences Brno, Czech Republic
Escherichia coli V49	commensal intestinal	animal	University of Veterinary and Pharmaceutical Sciences Brno, Czech Republic
Escherichia coli V50	commensal intestinal	animal	University of Veterinary and Pharmaceutical Sciences Brno, Czech Republic
Escherichia coli V51	commensal intestinal	animal	University of Veterinary and Pharmaceutical Sciences Brno, Czech Republic
Escherichia coli V54	commensal intestinal	animal	University of Veterinary and Pharmaceutical Sciences Brno, Czech Republic
Escherichia coli V55	commensal intestinal	animal	University of Veterinary and Pharmaceutical Sciences Brno, Czech Republic
Escherichia coli V56	commensal intestinal	animal	University of Veterinary and Pharmaceutical Sciences Brno, Czech Republic
Escherichia coli V57	commensal intestinal	animal	University of Veterinary and Pharmaceutical Sciences Brno, Czech Republic
Escherichia coli V58	commensal intestinal	animal	University of Veterinary and Pharmaceutical Sciences Brno, Czech Republic
Escherichia coli V59	commensal intestinal	animal	University of Veterinary and Pharmaceutical Sciences Brno, Czech Republic
Escherichia coli V60	commensal intestinal	animal	University of Veterinary and Pharmaceutical Sciences Brno, Czech Republic
Escherichia coli V61	commensal intestinal	animal	University of Veterinary and Pharmaceutical Sciences Brno, Czech Republic
Escherichia coli V62	commensal intestinal	animal	University of Veterinary and Pharmaceutical Sciences Brno, Czech Republic
Escherichia coli V63	commensal intestinal	animal	University of Veterinary and Pharmaceutical Sciences Brno, Czech Republic
Escherichia coli V64	commensal intestinal	animal	University of Veterinary and Pharmaceutical Sciences Brno, Czech Republic
Escherichia coli V65	commensal intestinal	animal	University of Veterinary and Pharmaceutical Sciences Brno, Czech Republic
Escherichia coli V67	commensal intestinal	animal	University of Veterinary and Pharmaceutical Sciences Brno, Czech Republic
Escherichia coli V68	commensal intestinal	animal	University of Veterinary and Pharmaceutical Sciences Brno, Czech Republic
Escherichia coli V69	commensal intestinal	animal	University of Veterinary and Pharmaceutical Sciences Brno, Czech Republic
Escherichia coli V70	commensal intestinal	animal	University of Veterinary and Pharmaceutical Sciences Brno, Czech Republic
Escherichia coli V71	commensal intestinal	animal	University of Veterinary and Pharmaceutical Sciences Brno, Czech Republic
Escherichia coli V72	commensal intestinal	animal	University of Veterinary and Pharmaceutical Sciences Brno, Czech Republic
Escherichia coli V73	commensal intestinal	animal	University of Veterinary and Pharmaceutical Sciences Brno, Czech Republic
Escherichia coli V74	commensal intestinal	animal	University of Veterinary and Pharmaceutical Sciences Brno, Czech Republic
Escherichia coli V75	commensal intestinal	animal	University of Veterinary and Pharmaceutical Sciences Brno, Czech Republic
Escherichia coli V76	commensal intestinal	animal	University of Veterinary and Pharmaceutical Sciences Brno, Czech Republic
Escherichia coli V77	commensal intestinal	animal	University of Veterinary and Pharmaceutical Sciences Brno, Czech Republic
Escherichia coli V78	commensal intestinal	animal	University of Veterinary and Pharmaceutical Sciences Brno, Czech Republic
Escherichia coli V79	commensal intestinal	animal	University of Veterinary and Pharmaceutical Sciences Brno, Czech Republic
Escherichia coli V80	commensal intestinal	animal	University of Veterinary and Pharmaceutical Sciences Brno, Czech Republic
Escherichia coli V81	commensal intestinal	animal	University of Veterinary and Pharmaceutical Sciences Brno, Czech Republic
Escherichia coli V82	commensal intestinal	animal	University of Veterinary and Pharmaceutical Sciences Brno, Czech Republic
Escherichia coli V83	commensal intestinal	animal	University of Veterinary and Pharmaceutical Sciences Brno, Czech Republic
Escherichia coli V84	commensal intestinal	animal	University of Veterinary and Pharmaceutical Sciences Brno, Czech Republic
Escherichia coli V86	commensal intestinal	animal	University of Veterinary and Pharmaceutical Sciences Brno, Czech Republic
Escherichia coli V87	commensal intestinal	animal	University of Veterinary and Pharmaceutical Sciences Brno, Czech Republic
Escherichia coli V88	commensal intestinal	animal	University of Veterinary and Pharmaceutical Sciences Brno, Czech Republic
Escherichia coli V89	commensal intestinal	animal	University of Veterinary and Pharmaceutical Sciences Brno, Czech Republic
Escherichia coli V90	commensal intestinal	animal	University of Veterinary and Pharmaceutical Sciences Brno, Czech Republic
Escherichia coli V91	commensal intestinal	animal	University of Veterinary and Pharmaceutical Sciences Brno, Czech Republic
Escherichia coli V92	commensal intestinal	animal	University of Veterinary and Pharmaceutical Sciences Brno, Czech Republic
Escherichia coli V94	commensal intestinal	animal	University of Veterinary and Pharmaceutical Sciences Brno, Czech Republic
Escherichia coli V95	commensal intestinal	animal	University of Veterinary and Pharmaceutical Sciences Brno, Czech Republic
Escherichia coli V96	commensal intestinal	animal	University of Veterinary and Pharmaceutical Sciences Brno, Czech Republic
Escherichia coli V97	commensal intestinal	animal	University of Veterinary and Pharmaceutical Sciences Brno, Czech Republic
Escherichia coli V98	commensal intestinal	animal	University of Veterinary and Pharmaceutical Sciences Brno, Czech Republic
Escherichia coli V99	commensal intestinal	animal	University of Veterinary and Pharmaceutical Sciences Brno, Czech Republic
Escherichia coli V100	commensal intestinal	animal	University of Veterinary and Pharmaceutical Sciences Brno, Czech Republic
Escherichia coli V101	commensal intestinal	animal	University of Veterinary and Pharmaceutical Sciences Brno, Czech Republic
Escherichia coli V102	commensal intestinal	animal	University of Veterinary and Pharmaceutical Sciences Brno, Czech Republic
Escherichia coli V103	commensal intestinal	animal	University of Veterinary and Pharmaceutical Sciences Brno, Czech Republic
Escherichia coli V104	commensal intestinal	animal	University of Veterinary and Pharmaceutical Sciences Brno, Czech Republic
